# Supplementary material for: Dendritic potassium channel dysfunction may contribute to dendrite degeneration in spinocerebellar ataxia type 1
Source: PLoS One. 2018 May 30;13(5):e0198040. doi: 10.1371/journal.pone.0198040 (PMC5976172; doi:10.1371/journal.pone.0198040)
Supplement: S1 Table — Data table comparing expression of all voltage-gated ion channel genes with official IUPHAR classification [25] in ATXN1[82Q] cerebellar samples relative to FVB wild-type cerebellar samples at five weeks of age. The data table reflects a subset of previously-published RNA sequencing analysis of gene expression in ATXN1[82Q] mice [24], and contains fold change expression (ATXN1[82Q] relative to wild-type), p-value, and q-value generated as part of this prior analysis. Those ion channel genes where differential expression showed q≤0.05 were defined as statistically-significantly altered in their expression, consistent with the original analysis [24], and the gene names are marked with (**). (XLSX) [file pone.0198040.s001.xlsx]

## Sheet: Sheet1
Gene name	Channel Name	log2 Fold Change (ATXN1[82Q] relative to WT)	p_value	q_value
Scn1a	Nav1.1	-0.105564	0.2458	0.971612
Scn2a	Nav1.2	#N/A	#N/A	#N/A
Scn3a**	Nav1.3	-1.20147	5e-05	0.00235426
Scn4a	Nav1.4	0.123038	1	1
Scn5a	Nav1.5	-2.19102	1	1
Scn8a	Nav1.6	-0.000522375	0.99525	0.999629
Scn9a	Nav1.7	-1.29414	1	1
Scn10a	Nav1.8	0	1	1
Scn11a	Nav1.9	-0.176343	1	1
Kcnk1**	K2P1.1 (TWIK1)	0.340024	5e-05	0.00235426
Kcnk2	K2P2.1 (TREK1)	-0.123642	0.2464	0.972358
Kcnk3	K2P3.1 (TASK1)	0.216204	0.03245	0.358163
Kcnk4	K2P4.1 (TRAAK)	-0.174311	0.52665	0.999629
Kcnk5	K2P5.1 (TASK2)	-0.0856441	0.74735	0.999629
Kcnk6	K2P6.1 (TWIK2)	-0.0706236	0.77375	0.999629
Kcnk7	K2P7.1	0.415393	1	1
Kcnk9	K2P9.1 (TASK3)	0.154745	0.23815	0.961286
Kcnk10	K2P10.1 (TREK2)	0.266189	0.00815	0.139274
Kcnk12	K2P12.1 (THIK2)	-0.0645597	0.5317	0.999629
Kcnk13	K2P13.1 (THIK1)	-0.208786	0.1218	0.74953
Kcnk15	K2P15.1	-0.871919	0.17645	0.872232
Kcnk16	K2P16.1 (TALK1)	0	1	1
Kcnk17	K2P17.1 (TALK2)	#N/A	#N/A	#N/A
Kcnk18	K2P18.1 (TRESK2)	0.686252	1	1
Kcnj1	Kir1.1	#VALUE!	1	1
Kcnj2	Kir2.1	-0.451398	0.0024	0.0567676
Kcnj12	Kir2.2	0.232624	0.0079	0.136027
Kcnj4**	Kir2.3	-1.22269	0.0013	0.0353634
Kcnj14	Kir2.4	0.55278	0.0741	0.579295
Kcnj3	Kir3.1 (GIRK1)	-0.080396	0.3689	0.999629
Kcnj6	Kir3.2 (GIRK2)	0.0697909	0.5456	0.999629
Kcnj9	Kir3.3 (GIRK3)	0.1238	0.1556	0.83
Kcnj5	Kir3.4	-1.56053	1	1
Kcnj10	Kir4.1	-0.0897793	0.36735	0.999629
Kcnj15	Kir4.2	0.952574	1	1
Kcnj16	Kir5.1	-0.19612	0.03535	0.376952
Kcnj8**	Kir6.1	0.630841	0.00065	0.0203226
Kcnj11	Kir6.2	0.150295	0.11405	0.724921
Kcnj13	Kir7.1	-0.612116	0.54775	0.999629
Kcna1	Kv1.1	0.0133303	0.8864	0.999629
Kcna2	Kv1.2	0.0890642	0.40285	0.999629
Kcna3	Kv1.3	-0.350363	0.0529	0.47948
Kcna4**	Kv1.4	-0.656031	0.0001	0.00428959
Kcna5	Kv1.5	-1.95999	1	1
Kcna6**	Kv1.6	-0.502761	5e-05	0.00235426
Kcna7	Kv1.7	-0.0416539	1	1
Kcna10	Kv1.8	0.52805	1	1
Kcnb1	Kv2.1	-0.275001	0.0052	0.101316
Kcnb2	Kv2.2	0.277454	0.15635	0.831168
Kcnc1	Kv3.1	-0.0293975	0.79345	0.999629
Kcnc2**	Kv3.2	-1.57689	5e-05	0.00235426
Kcnc3**	Kv3.3	-0.382304	0.00035	0.0122912
Kcnc4	Kv3.4	0.00996873	0.914	0.999629
Kcnd1	Kv4.1	-0.0428862	0.82515	0.999629
Kcnd2	Kv4.2	0.181715	0.057	0.499993
Kcnd3	Kv4.3	0.0148901	0.8799	0.999629
Kcnf1**	Kv5.1	-1.41164	0.00015	0.00606958
Kcng1	Kv6.1	-2.57276	1	1
Kcng2	Kv6.2	-0.394626	0.16885	0.858894
Kcng3	Kv6.3	-0.507457	1	1
Kcng4**	Kv6.4	-0.451662	5e-05	0.00235426
Kcnq1	Kv7.1	0.261252	0.6531	0.999629
Kcnq2	Kv7.2	-0.133601	0.1473	0.811767
Kcnq3	Kv7.3	0.0121921	0.9319	0.999629
Kcnq4	Kv7.4	-0.358046	0.0205	0.265064
Kcnq5**	Kv7.5	-0.920372	5e-05	0.00235426
Kcnv1	Kv8.1	-1.57661	1	1
Kcnv2	Kv8.2	-2.68633	1	1
Kcns1	Kv9.1	-0.300956	0.1832	0.88433
Kcns2	Kv9.2	-0.0144796	0.89985	0.999629
Kcns3	Kv9.3	-0.346585	0.1026	0.686011
Kcnh1	Kv10.1 (eag1)	0.103369	0.2475	0.973788
Kcnh5**	Kv10.2 (eag2)	-1.12459	5e-05	0.00235426
Kcnh2	Kv11.1 (HERG1)	-0.146348	0.11475	0.727025
Kcnh6	Kv11.2 (HERG2)	-0.550871	0.09075	0.644681
Kcnh7	Kv11.3 (HERG3)	-0.326946	0.1107	0.71445
Kcnh8	Kv12.1 (elk3)	-1.73285	1	1
Kcnh3	Kv12.2 (elk2)	-0.559825	0.10085	0.680231
Kcnh4	Kv12.3 (elk1)	-0.986819	1	1
Kcnma1**	Kca1.1 (BK)	-0.50341	5e-05	0.00235426
Kcnn1	Kca2.1 (SK1)	0.178014	0.19	0.894386
Kcnn2	Kca2.2 (SK2)	-0.0931836	0.33025	0.999629
Kcnn3	Kca2.3 (SK3)	-0.214944	0.12785	0.766613
Kcnn4	Kca3.1 (IK)	-0.594312	0.15245	0.824261
Kcnu1	Kca5.1 (Slo3)	-0.166725	0.5388	0.999629
Kcnt1	Kna1.1 (Slack)	0.00168281	0.98555	0.999629
Kcnt2**	Kna1.2 (Slick)	-1.03591	0.00105	0.0298061
Cacna1s	Cav1.1	0.175406	0.3665	0.999629
Cacna1c**	Cav1.2	0.356607	0.0001	0.00428959
Cacna1d	Cav1.3	-0.037746	0.7373	0.999629
Cacna1f	Cav1.4	0.0484446	1	1
Cacna1a	Cav2.1	-0.095766	0.3071	0.999629
Cacna1b	Cav2.2	-0.108213	0.2244	0.946062
Cacn1b	Cav2.3	#N/A	#N/A	#N/A
Cacna1g**	Cav3.1	-0.652485	5e-05	0.00235426
Cacn1h	Cav3.2	#N/A	#N/A	#N/A
Cacna1i**	Cav3.3	0.40184	5e-05	0.00235426
Trpa1	TRPA1	-2.56907	1	1
Trpc1	TRPC1	0.0414126	0.6663	0.999629
Trpc2	TRPC2	0.0108479	0.97745	0.999629
Trpc3**	TRPC3	-0.681462	5e-05	0.00235426
Trpc4	TRPC4	0.0551185	0.78775	0.999629
Trpc5	TRPC5	0.0058831	0.9619	0.999629
Trpc6	TRPC6	0.361608	0.0597	0.513246
Trpc7	TRPC7	0.0612732	0.6631	0.999629
Trpm1	TRPM1	0.40333	1	1
Trpm2	TRPM2	-0.13788	0.13925	0.793091
Trpm3	TRPM3	-0.11091	0.2653	0.991078
Trpm4	TRPM4	0.0816618	0.69585	0.999629
Trpm5	TRPM5	-0.502248	1	1
Trpm6	TRPM6	0.184648	1	1
Trpm7	TRPM7	-0.000655417	0.99495	0.999629
Trpm8	TRPM8	0.0427431	0.83265	0.999629
Mcoln1	TRPML1	-0.0448513	0.62025	0.999629
Mcoln2	TRPML2	-0.186137	1	1
Mcoln3	TRPML3	-1.89903	1	1
Pkd2	TRPP1	-0.042135	0.6316	0.999629
Pkd2l1	TRPP2	0.0794602	0.692	0.999629
Pkd2l2	TRPP3	-0.0657629	0.93135	0.999629
Trpv1	TRPV1	-0.90325	1	1
Trpv2	TRPV2	0.137057	0.2984	0.999629
Trpv3	TRPV3	-0.054655	1	1
Trpv4**	TRPV4	-0.93895	0.0003	0.0107904
Trpv5	TRPV5	0	1	1
Trpv6	TRPV6	-1.34315	1	1
Cnga1	CNGA1	#VALUE!	1	1
Cnga2	CNGA2	-0.948168	1	1
Cnga3	CNGA3	#VALUE!	1	1
Cnga4	CNGA4	-0.0575745	1	1
Cngb1	CNGB1	-1.01665	1	1
Cngb3	CNGB3	-1.11232	1	1
Hcn1	HCN1	0.102566	0.24405	0.969472
Hcn2	HCN2	-0.0793813	0.9315	0.999629
Hcn3	HCN3	-0.0114585	0.9283	0.999629
Hcn4	HCN4	-0.279265	0.1639	0.84793
Hvcn1	Hv1	-0.372858	0.5545	0.999629
Catsper1	CatSper1	0	1	1
Catsper2	CatSper2	-0.134017	0.4672	0.999629
Catsper3	CatSper3	0.453108	1	1
Catsper4	CatSper4	2.40398	1	1
Tpcn1	TPC1	0.193947	0.02825	0.328402
Tpcn2	TPC2	0.0577823	0.64715	0.999629
Ryr1**	Ryr1	-0.306454	0.00105	0.0298061
Ryr2	Ryr2	-0.0800207	0.36335	0.999629
Ryr3**	Ryr3	0.316287	0.00095	0.0275896
