# Supplementary material for: Dendritic potassium channel dysfunction may contribute to dendrite degeneration in spinocerebellar ataxia type 1
Source: PLoS One. 2018 May 30;13(5):e0198040. doi: 10.1371/journal.pone.0198040 (PMC5976172; doi:10.1371/journal.pone.0198040)
Supplement: S2 Table — Data table comparing expression of all voltage-gated ion channel genes with official IUPHAR classification [25] in ATXN1[82Q] cerebellar samples relative to FVB wild-type cerebellar samples at twelve weeks of age. The data table reflects a subset of previously-published RNA sequencing analysis of gene expression in ATXN1[82Q] mice [24], and contains fold change expression (ATXN1[82Q] relative to wild-type), p-value, and q-value generated as part of this prior analysis. Those ion channel genes where differential expression showed q≤0.05 were defined as statistically-significantly altered in their expression, consistent with the original analysis [24], and the gene names are marked with (**). (XLSX) [file pone.0198040.s002.xlsx]

## Sheet: Sheet1
Gene name	Channel Name	log2 Fold Change (ATXN1[82Q] relative to WT)	p_value	q_value
Scn1a**	Nav1.1	-0.688877	5e-05	0.000853213
Scn2a	Nav1.2	#N/A	#N/A	#N/A
Scn3a	Nav1.3	-0.616073	0.00945	0.0563098
Scn4a	Nav1.4	-0.186721	1	1
Scn5a	Nav1.5	-1.36757	1	1
Scn8a**	Nav1.6	-0.398994	0.001	0.00997945
Scn9a	Nav1.7	0.314532	1	1
Scn10a	Nav1.8	0	1	1
Scn11a	Nav1.9	-0.83077	1	1
Kcnk1	K2P1.1 (TWIK1)	0.0752687	0.5272	0.752134
Kcnk2	K2P2.1 (TREK1)	0.0636851	0.6758	0.848409
Kcnk3	K2P3.1 (TASK1)	0.0180992	0.8963	0.958023
Kcnk4	K2P4.1 (TRAAK)	-0.197036	1	1
Kcnk5	K2P5.1 (TASK2)	1.00588	1	1
Kcnk6	K2P6.1 (TWIK2)	0.111565	1	1
Kcnk7	K2P7.1	#NAME?	1	1
Kcnk9	K2P9.1 (TASK3)	-0.33064	0.05295	0.190162
Kcnk10**	K2P10.1 (TREK2)	-0.455931	0.00235	0.0195032
Kcnk12	K2P12.1 (THIK2)	-0.151802	0.29115	0.548348
Kcnk13	K2P13.1 (THIK1)	-0.431449	0.0472	0.175904
Kcnk15	K2P15.1	-0.459944	1	1
Kcnk16	K2P16.1 (TALK1)	0	1	1
Kcnk17	K2P17.1 (TALK2)	#N/A	#N/A	#N/A
Kcnk18	K2P18.1 (TRESK2)	0	1	1
Kcnj1	Kir1.1	0	1	1
Kcnj2	Kir2.1	0.280276	0.22685	0.475575
Kcnj12	Kir2.2	-0.0233836	0.84	0.934355
Kcnj4	Kir2.3	-0.180155	1	1
Kcnj14	Kir2.4	-0.0503504	1	1
Kcnj3**	Kir3.1 (GIRK1)	-1.06805	5e-05	0.000853213
Kcnj6**	Kir3.2 (GIRK2)	-0.441566	0.0079	0.0492859
Kcnj9**	Kir3.3 (GIRK3)	-0.521805	5e-05	0.000853213
Kcnj5	Kir3.4	1.20378	1	1
Kcnj10	Kir4.1	-0.328161	0.00895	0.0540911
Kcnj15	Kir4.2	#NAME?	1	1
Kcnj16**	Kir5.1	-0.481885	0.001	0.00997945
Kcnj8	Kir6.1	-0.439992	0.14955	0.370577
Kcnj11	Kir6.2	-0.0452921	0.7279	0.877605
Kcnj13	Kir7.1	0.173221	0.8655	0.94501
Kcna1	Kv1.1	-0.184291	0.13455	0.346538
Kcna2	Kv1.2	-0.238097	0.0588	0.204264
Kcna3	Kv1.3	-0.265946	0.3326	0.590399
Kcna4	Kv1.4	-0.274621	1	1
Kcna5	Kv1.5	-0.754566	1	1
Kcna6**	Kv1.6	-0.910415	5e-05	0.000853213
Kcna7	Kv1.7	#VALUE!	1	1
Kcna10	Kv1.8	1.39177	1	1
Kcnb1	Kv2.1	0.170619	0.20655	0.449411
Kcnb2	Kv2.2	-0.3136	1	1
Kcnc1	Kv3.1	-0.250126	0.0698	0.22858
Kcnc2**	Kv3.2	-0.600005	0.0011	0.0107802
Kcnc3**	Kv3.3	-0.468643	0.00025	0.00336158
Kcnc4	Kv3.4	0.134464	0.29495	0.552839
Kcnd1	Kv4.1	-0.626775	0.0443	0.168743
Kcnd2	Kv4.2	-0.150137	0.21835	0.465026
Kcnd3**	Kv4.3	-0.409747	0.0022	0.01856
Kcnf1	Kv5.1	-0.771261	1	1
Kcng1	Kv6.1	-0.166918	1	1
Kcng2	Kv6.2	0.258147	1	1
Kcng3	Kv6.3	-0.451603	1	1
Kcng4**	Kv6.4	-0.850511	5e-05	0.000853213
Kcnq1	Kv7.1	-0.399534	1	1
Kcnq2**	Kv7.2	-0.445235	0.00055	0.0062569
Kcnq3	Kv7.3	-0.259516	0.2261	0.474703
Kcnq4	Kv7.4	-0.572664	0.02645	0.117743
Kcnq5	Kv7.5	-0.126436	1	1
Kcnv1	Kv8.1	0.0415463	1	1
Kcnv2	Kv8.2	-2.96956	1	1
Kcns1	Kv9.1	-0.0859718	1	1
Kcns2	Kv9.2	-0.502131	0.00895	0.0540911
Kcns3	Kv9.3	0.69547	1	1
Kcnh1	Kv10.1 (eag1)	-0.0769203	0.5279	0.752755
Kcnh5	Kv10.2 (eag2)	-1.17306	1	1
Kcnh2	Kv11.1 (HERG1)	-0.0990857	0.45065	0.695624
Kcnh6	Kv11.2 (HERG2)	-0.160343	1	1
Kcnh7**	Kv11.3 (HERG3)	-1.29923	0.0004	0.00486449
Kcnh8	Kv12.1 (elk3)	-0.466753	1	1
Kcnh3	Kv12.2 (elk2)	-1.34914	0.04735	0.176281
Kcnh4	Kv12.3 (elk1)	-0.122154	1	1
Kcnma1**	Kca1.1 (BK)	-1.20934	5e-05	0.000853213
Kcnn1	Kca2.1 (SK1)	-0.138784	0.5149	0.74367
Kcnn2	Kca2.2 (SK2)	0.0475049	0.74665	0.887363
Kcnn3	Kca2.3 (SK3)	-0.290501	0.17095	0.401403
Kcnn4	Kca3.1 (IK)	-0.0985401	1	1
kcnu1	Kca5.1 (Slo3)	0.242687	1	1
Kcnt1**	Kna1.1 (Slack)	-0.383196	0.0021	0.0179252
Kcnt2	Kna1.2 (Slick)	0.787035	1	1
Cacna1s	Cav1.1	0.278392	1	1
Cacna1c	Cav1.2	-0.0459767	0.71755	0.871883
Cacna1d	Cav1.3	-0.180441	0.2278	0.476614
Cacna1f	Cav1.4	0.658166	1	1
Cacna1a	Cav2.1	-0.241534	0.04955	0.18167
Cacna1b**	Cav2.2	-0.424872	0.0005	0.00578895
Cacn1b	Cav2.3	#N/A	#N/A	#N/A
Cacna1g**	Cav3.1	-1.36686	5e-05	0.000853213
Cacn1h	Cav3.2	#N/A	#N/A	#N/A
Cacna1i	Cav3.3	0.142876	0.2319	0.481449
Trpa1	TRPA1	#VALUE!	1	1
Trpc1	TRPC1	-0.196696	0.16405	0.39162
Trpc2	TRPC2	-1.36554	0.1433	0.360882
Trpc3**	TRPC3	-1.66372	5e-05	0.000853213
Trpc4	TRPC4	-0.155323	0.60975	0.807647
Trpc5**	TRPC5	-0.624188	0.00295	0.0232153
Trpc6	TRPC6	0.505316	0.0911	0.27146
Trpc7	TRPC7	-0.602178	0.0111	0.0631739
Trpm1	TRPM1	#NAME?	1	1
Trpm2**	TRPM2	-0.426626	0.00095	0.00959833
Trpm3**	TRPM3	-0.497687	5e-05	0.000853213
Trpm4	TRPM4	0.142512	0.65115	0.833301
Trpm5	TRPM5	0.157867	1	1
Trpm6	TRPM6	0.106682	1	1
Trpm7**	TRPM7	-0.401866	0.0005	0.00578895
Trpm8	TRPM8	-0.493479	1	1
Mcoln1	TRPML1	-0.159979	0.2096	0.453299
Mcoln2	TRPML2	#VALUE!	1	1
Mcoln3	TRPML3	#NAME?	1	1
Pkd2	TRPP1	0.02037	0.87235	0.947815
Pkd2l1	TRPP2	-0.298318	1	1
Pkd2l2	TRPP3	1.28863	0.26585	0.521098
Trpv1	TRPV1	-2.2921	1	1
Trpv2	TRPV2	-0.021029	0.9123	0.964593
Trpv3	TRPV3	1.67045	1	1
Trpv4	TRPV4	0.153008	0.6472	0.830809
Trpv5	TRPV5	0	1	1
Trpv6	TRPV6	0.287254	1	1
Cnga1	CNGA1	#VALUE!	1	1
Cnga2	CNGA2	1.35561	1	1
Cnga3	CNGA3	0.228317	1	1
Cnga4	CNGA4	-0.520188	1	1
Cngb1	CNGB1	0.673808	1	1
Cngb3	CNGB3	#VALUE!	1	1
Hcn1**	HCN1	-0.376932	0.00235	0.0195032
Hcn2	HCN2	0.0232285	0.9731	0.989624
Hcn3	HCN3	-0.0310624	0.88035	0.950875
Hcn4	HCN4	-0.382155	0.1769	0.411132
Hvcn1	Hv1	1.28967	1	1
Catsper1	CatSper1	#VALUE!	1	1
Catsper2	CatSper2	-0.731097	0.01695	0.0864828
Catsper3	CatSper3	0.14042	1	1
Catsper4	CatSper4	#NAME?	1	1
Tpcn1	TPC1	0.148161	0.2318	0.481442
Tpcn2	TPC2	-0.319221	0.0865	0.262646
Ryr1**	Ryr1	-1.00735	5e-05	0.000853213
Ryr2**	Ryr2	-0.771501	5e-05	0.000853213
Ryr3**	Ryr3	0.409901	0.0034	0.0259019
